# Supplementary material for: SIRT1 accelerates the progression of activity-based anorexia
Source: Nat Commun. 2020 Jun 4;11:2814. doi: 10.1038/s41467-020-16348-9 (PMC7272424; doi:10.1038/s41467-020-16348-9)
Supplement: Supplementary file 4 — Source Data [file 41467_2020_16348_MOESM4_ESM.xlsx]

## Sheet: suppFig4
suppFig 5a												suppFig 5b				suppFig 5c				suppFig 5d
Baseline Weight				Baseline Food Intake				Baseline Activity				Body Weight				Food Intake				Activity
day	WT (T1OX)	G2A		day	WT	G2A		day	WT	G2A		day	wt	Grin2aKO		day	wt	Grin2aKO		day	wt	g2a
-4	22.04	25.8		-4	0.203078	0.201872		-4	54.377	54.729		1	0.821912	0.837209		1	61.1413	38.2035		0	53.62	65.536
-4	24.59	20.88		-4	0.197235	0.204545		-4	43.164	46.447		1	0.8673	0.800562		1	65.6	61.0732		0	48.616	49.584
-4	25.96	21		-4	0.23902	0.215341		-4	40.54	35.161		1	0.843888	0.861582		1	57.1236	37.4937		0	35.017	40.446
-4	19.83	23.52		-4	0.173095	0.213776		-4	27.701	58.262		1	0.843884	0.844898		1	64.3884	72.9449		0	32.676	26.802
-4	20.24	19.8		-4	0.1917	0.22303		-4	45.903	40.922		1	0.826996	0.850909		1	53.4603	44.9144		0	54.731	63.255
-4	25.97	19.82		-4	0.131822	0.229697		-4	44.225	50.759		1	0.898922	0.872727		1	43.2958	32.6075		0	40.932	58.161
-4	22.34	25.44		-4	0.22538	0.199057		-4	28.551	34.242		1	0.899085	0.853774		1	63.5461	54.9502		0	31.502	48.363
-4	25.23	26.16		-4	0.231807	0.163761		-4	54.591	55.954		1	0.923798	0.862385		1	49.0355	48.8839		0	34.458	52.434
-3	21.47	24.9		-3	0.217884	0.200917		-3	53.175	58.161		2	0.815849	0.806512		2	61.5795	48.1572		1	60.725	73.876
-3	23.64	21.36		-3	0.205584	0.189591		-3	38.357	67.92		2	0.833546	0.764045		2	62.9096	81.744		1	52.774	60.428
-3	26.02	21.24		-3	0.217942	0.202537		-3	41.053	33.917		2	0.837771	0.867232		2	55.4639	41.4567		1	40.232	40.239
-3	21.78	21.28		-3	0.187573	0.194662		-3	40.762	54.478		2	0.842966	0.777041		2	60.9549	64.3376		1	39.687	43.257
-3	19.48	19.83		-3	0.22901	0.201744		-3	35.695	48.363		2	0.823043	0.787879		2	56.2384	69.8468		1	57.094	65.561
-3	25.3	19.8		-3	0.193429	0.212973		-3	43.84	39.366		2	0.829436	0.821212		2	63.8394	55.0357		1	39.173	64.251
-3	23.49	25.44		-3	0.206897	0.220413		-3	39.986	48.025		2	0.864262	0.818396		2	64.0886	75.6949		1	34.48	67.991
-3	23.94	26.16		-3	0.138828	0.171289		-3	38.491	41.731		2	0.822642	0.807339		2	59.6314	62.3247		1	39.302	49.961
-2	22.16	24.72		-2	0.220138	0.229667		-2	51.03	56.33		3	0.751655	0.769767		3	64.986	54.0321		2	65.861	85.915
-2	23.57	21.1		-2	0.230296	0.206777		-2	44.087	65.038		3	0.822442	0.737079		3	34.2035	71.3486		2	54.494	71.667
-2	25.41	22.42		-2	0.206292	0.18838		-2	43.919	27.317		3	0.803524	0.779661		3	75.0763	59.7623		2	46.43	44.91
-2	23.29	21.69		-2	0.164291	0.219689		-2	26.254	42.862		3	0.840563	0.729592		3	43.9874	62.2543		2	44.581	71.526
-2	20.76	21.66		-2	0.188754	0.206852		-2	36.933	55.229		3	0.839644	0.736364		3	50.2255	67.1568		2	57.432	80.743
-2	24.38	19.97		-2	0.219327	0.189468		-2	50.812	47.76		3	0.838499	0.793939		3	52.0656	54.1403		2	54.506	75.044
-2	22.31	24.57		-2	0.205395	0.207359		-2	40.703	60.134		3	0.803971	0.778302		3	68.095	77.7962		2	50.797	48.064
-2	23.82	25.82		-2	0.144897	0.178287		-2	48.18	61.382		3	0.74501	0.807339		3	57.6163	63.7844		2	55.248	50.32
-1	20.08	25.43		-1	0.227265	0.207387		-1	42.355	60.553		4	0.712782	0.76093		4	38.6832	61.9282		3	56.01	85.462
-1	20.55	20.32		-1	0.196487	0.20803		-1	35.945	66.448		4	0.814433	0.764607		4	56.7118	77.9037		3	59.092	74.368
-1	24.48	22.63		-1	0.219779	0.166491		-1	45.411	32.721		4	0.782399	0.741808		4	55.5766	84.512		3	41.439	20.361
-1	22.76	20.44		-1	0.182438	0.187491		-1	28.893	55.974		4	0.839752	0.734694		4	41.9128	55.6368		3	38.384	74.076
-1	23.35	23.71		-1	0.164079	0.213946		-1	41.894	52.567		4	0.853874	0.727273		4	49.423	56.3665		3	50.407	110.223
-1	24.54	19.65		-1	0.206619	0.165798		-1	46.319	42.631		4	0.79721	0.787879		4	67.3405	53.9728		3	44.565	76.193
-1	19.62	26.03		-1	0.157303	0.188363		-1	37.78	39.101		4	0.790457	0.754717		4	50.4301	59.8969		3	53.583	25.715
-1	21.07	24.95		-1	0.178591	0.164861		-1	52.146	26.802		4	0.742881	0.784404		4	20.1463	64.3167		3	44.273	47.292
0	21.63	25.71		0	0.145656	0.167956		0	53.62	65.536		5	0.66107	0.73907		5	35.8599	48.7191		4	50.412	78.232
0	20.24	19.91		0	0.199076	0.227304		0	48.615	49.584		5	0.803453	0.758427		5	55.8778	63.7572		4	67.75	43.044
0	22.41	24.34		0	0.195062	0.204387		0	35.017	40.446		5	0.712615	0.734463		5	47.2767	70.9345		4	32.075	26.057
0	22.45	20.61		0	0.195809	0.173869		0	32.675	43.337		5	0.837407	0.727041		5	58.7169	60.3121		4	32.647	41.32
0	22.08	21.84		0	0.186458	0.181968		0	54.73	63.255		5	0.858221	0.69697		5	55.8899	57.5981		4	43.453	48.595
0	22.35	20.5		0	0.181725	0.168664		0	40.932	58.161		5	0.791672	0.721212		5	58.7169	48.1876		4	37.965	54.354
0	20.59	25.53		0	0.137914	0.186993		0	31.502	67.92		5	0.824241	0.712264		5	58.3211	40.4242		4	19.514	25.899
0	20.28	23.52		0	0.226019	0.175715		0	34.458	52.434		5	0.713039	0.761468		5	51.6624	55.7047		4	18.21	39.646
												6	0.701369	0.753023		6	62.5539	41.1676		5	57.746	92.372
												6	0.812806	0.765169		6	59.8086	28.9501		5	73.651	25.83
												6	0.738479	0.717514		6	42.9642	31.5437		5	39.246	39.595
												6	0.838985	0.719388		6	67.522	65.3482		5	42.801	40.777
												6	0.790237	0.684848		6	50.405	67.8165		5	39.036	55.205
												6	0.78714	0.709091		6	55.7328	37.4984		5	33.236	49.991
												6	0.78578	0.756881		6	55.1258	47.3779		5	16.327	25.961
												6	0.738876	0.729416		6	60.3265	45.6718		5	15.888	52.405
												7	0.668735	0.697674		7	47.4256	28.9606		6	42.037	48.471
												7	0.7297	0.747191		7	57.1661	78.363		6	62.212	14.398
												7	0.723222	0.717514		7	43.3251	41.8514		6	27.863	21.722
												7	0.772704	0.727273		7	69.2833	9.71154		6	46.228	43.867
												7	0.802885	0.761468		7	48.3298	26.7712		6	42.029	33.584
												7	0.855619	0.730224		7	36.7468	39.1743		6	30.17	51.508
												7	0.714054	0.751905		7	60.3659	46.0042		6	12.467	39.591
												7	0.796647	0.72369		7	42.0318	31.1887		6	26.948	54.979
																				7	46.317	7.628
																				7	25.634	34.607
																				7	45.101	28.391
																				7	44.248	34.379
																				7	35.123	30.329
																				7	12.546	32.902
																				7	19.088	25.828

## Sheet: suppFig3
suppFig 4a
Gene Expression
GRIN2A						Pomc						Argp						Drd2						Drd1a						Gria1
WT	T1KO	Veh	EX	WT-ox	T1OX	WT	T1KO	Veh	EX	WT-ox	T1OX	WT	T1KO	Veh	EX	WT-ox	T1OX	WT	T1KO	Veh	EX	WT-ox	T1OX	WT	T1KO	Veh	EX	WT-ox	T1OX	WT	T1KO	Veh	EX	WT-ox	T1OX
0.22963	3.85121	1.35982	1.25838	0.963138	0.774125	1.16948	2.11522	0.862171	0.969983	0.311339	0.582959	1.30458	3.94488	0.686956	1.05229	1.26881	3.90693	0.870348	3.36521	0.572884	1.53176	0.804106	0.715755	1.12131	1.70804	0.752707	0.673171	0.79447	0.823206	0.831549	1.08285	0.728096	1.99837	0.675053	0.909738
0.800754	2.26925	1.08398	0.763174	0.892318	0.708273	0.918472	0.557951	0.655243	1.01576	0.296825	0.426996	0.707834	1.55941	1.24425	2.43084	0.67743	0.279052	0.775468	1.97843	0.791202	6.44614	0.831603	3.32489	0.510659	1.16896	0.663754	1.46494	1.23342	4.43726	0.725713	2.08879	0.64207	1.65355	0.996975	0.510455
0.496654	1.90173	0.524208	1.39492	0.541796	0.380204	0.912052	2.11551	1.48259	1.34337	1.00459	0.882993	1.74827	0.898189	1.06879	3.11912	1.07224	2.59902	1.35418	0.99613	1.63591	1.72675	0.568695	0.704054	1.36803	1.48257	1.58354	0.796676	1.22441	0.557919	1.44274	1.1994	1.62983	3.52302	1.46581	0.627308
0.256063	0.550485	1.03199	1.62156	1.26501	1.02907	0.601011	0.404313	0.615317	1.01576	0.372945	0.526346	0.56216	2.40332	0.810639	1.3363	0.536557	2.38944	1.07253	0.563434	0.734432	2.3787	1.21701	0.980869	0.879412	0.790382	0.772664	0.468466	0.953761	0.752909	1.08717	1.21802	1.47514	1.03668	1.02097	1.08586
2.00181	2.04353	0.883836	1.5178	1.33773	0.774125	1.28395	1.72377	1.07829	1.17553	0.391273	0.522477	0.506085	1.14993	1.50316	0.745248	1.44497	3.50877	1.02681	0.461065	1.13293	1.30246	1.57858	0.583825	0.804057	1.94041	0.546708	0.872168	0.793933	0.882594	1.41909	0.363332	1.41504	1.22441	0.841193	1.02256
0.201907	1.6446	0.884214	1.47839	0.963138	0.708273	1.8044	0.384157	0.862168	1.17553	0.251984	0.607458	1.17108	2.23635	0.929989	1.28506	1.59784	0.397802	0.900655	1.32459	1.13264	2.29599	0.76957	0.530319	1.31653	1.09866	0.850951		0.800151	0.954474	0.548123	1.19102	0.849381	1.94769	0.992433	1.12295
1.08178	1.48336	1.23195	2.43572	0.892318	0.380204	0.657076	2.84314	1.44423	0.862168	2.64213	0.850458	1.06459	1.13564	0.756213		0.57627	2.50839			0.757917		1.22078	0.520629	3.82233				0.702624	0.6973	0.62806	1.47852			1.06059	0.510455
0.693575	4.42363	0.785992	3.16197	1.26501	1.02907	0.596895	1.26647	0.615317	1.07829	1.42588	0.371921	1.15885				0.941773	1.69186			0.943649		1.04798	0.892641					0.755191						1.08051	0.627308
1.22464				1.33773		1.05667	0.404313			0.288733		0.776562				0.763137				1.29843		0.85406						0.934336
																1.12098
suppFig 4b
Gene Expression
GRIN1A						GRIN1B						GRIN2B
WT	T1KO	Veh	EX	WT-ox	T1OX	WT	T1KO	Veh	EX	WT-ox	T1OX	WT	T1KO	Veh	EX	WT-ox	T1OX
0.330982	0.960751	1.31366	1.1586	1.30219	0.515295	0.18093	1.30962	1.2731	1.05214	1.33226	0.734184	0.0947461	1.5571	1.26164	0.850495	1.4467	0.523218
1.50393	0.740908	0.71274	0.900914	0.902306	2.08789	1.63947	0.642718	0.54324	0.742601	1.0083	0.521719	2.05835	0.276688	0.466038	0.45072	0.899344	0.494907
1.20388	0.844052	0.979912	1.20677	0.604988	0.830033	1.13286	1.11169	0.936082	1.14769	0.452934	0.966607	0.36803	1.44976	0.867962	1.25026	0.442171	0.926746
1.2077	0.642149	0.99369	0.901613	1.50845	0.712572	1.24582	0.597443	1.24758	0.972661	1.3839	0.0114036	2.03182	0.236557	1.40436	0.854257	1.37442	0.126721
1.32662	0.872226	1.13142	1.14072	0.682069	1.15507	1.43519	0.895495	1.07355	0.879821	0.822601	0.94121	1.36157	0.847596	0.977715	1.11882	0.83737	0.353054
0.426896	0.934424	1.17508	1.00239	1.31728	0.848628	0.365728	0.993485	1.04876	0.926068	1.23681	1.20331	0.0854767	0.852951	1.17291	0.910946	0.909373	0.500237
0.69743	0.660095	0.744921	1.11508	0.885317	1.04254	1.45107	0.921245	0.912759	0.866641	1.04305	0.998174	0.332175	0.537969	0.863692	0.860267	1.05145	0.41656
1.13398	0.83667	0.948582		0.920687		0.997389	1.3076	0.964924	1.18121	0.918147	1.13129	0.271083	0.651866	0.985683		1.02362	0.499458
0.609952	0.536451			1.20719		1.33851	0.798652			1.1266		0.471808	0.524721			1.13842
suppFig 4c

## Sheet: suppFig2
suppFig 3a				suppFig 3b				suppFig 3c				suppFig 3d				suppFig 3e				suppFig 3f
Body Weight				Food Intake				Activity				Body Weight				Food Intake				Activity
day	wt	srt		day	wt	srt		day	wt	srt		day	wt	resv		day	wt	resv		day	wt	resv
1	96.3394	95.394		1	26.7763	15.275		0	30.017	20.393		1	96.3394	97.3341		1	26.7763	20.3691		0	30.017	27.43
1	100.23	100.11		1	35.6	13.5284		0	20.148	15.614		1	100.23	101.453		1	35.6	19.1		0	20.148	19.251
1	96.6801	94.1548		1	27.1236	18.477		0	13.946	21.418		1	96.6801	98.9851		1	27.1236	35.8749		0	13.946	17.249
1	97.738	96.8429		1	17.3786	26.0276		0	13.485	25.019		1	97.738	97.2727		1	17.3786	27.4143		0	13.485	28.671
1	105.147	96.4749		1	12.5807	16.6		0	35.932	25.998		1	105.147	102.179		1	12.5807	16.8132		0	35.932	33.37
1	98.8922	97.4249		1	13.2958	15.9998		0	24.587	33.474		1	98.8922	96.9486		1	13.2958	26.0244		0	24.587	21.7
1	98.9085	96.043		1	33.5461	19.3556		0	26.502	25.407		1	98.9085	103.135		1	33.5461	18.477		0	26.502	14.786
1	101.38	99.7263		1	19.0355	14.3249		0	29.458	25.518		1	101.38	97.2698		1	19.0355	15.0723		0	29.458	31.007
2	93.7881	92.6193		2	31.5795	25.2956		1	32.232	28.484		2	93.7881	92.608		2	31.5795	22.281		1	32.232	23.152
2	97.4654	97.3062		2	20.3085	17.5956		1	22.639	24.416		2	97.4654	98.1256		2	20.3085	20.8		1	22.639	25.211
2	92.7771	85.8329		2	44.3342	9.02809		1	14.536	27.367		2	92.7771	97.6843		2	44.3342	37.9263		1	14.536	33.082
2	95.3709	92.8645		2	30.9549	20.3177		1	14.644	34.851		2	95.3709	96.1088		2	30.9549	25.2		1	14.644	24.37
2	103.981	93.52		2	15.0633	21.836		1	37.896	25.681		2	103.981	95.6972		2	15.0633	20.4878		1	37.896	29.153
2	91.9436	93.8699		2	25.8394	22.8		1	29.594	32.806		2	91.9436	94.8137		2	25.8394	28.3916		1	29.594	36.755
2	95.4262	93.0142		2	26.0886	31.0126		1	26.48	31.587		2	95.4262	95.4023		2	26.0886	17.1211		1	26.48	31.571
2	91.2642	96.3328		2	29.6314	17.1834		1	31.302	33.435		2	91.2642	89.7216		2	29.6314	19.267		1	31.302	29.826
3	88.2973	84.6282		3	34.986	22.62		2	35.225	38.917		3	88.2973	86.1262		3	34.986	24.534		2	35.225	30.448
3	91.2442	89.8296		3	17.6257	6.90583		2	38.494	34.756		3	91.2442	97.7038		3	17.6257	17.9589		2	38.494	31.837
3	89.3524	85.0513		3	45.0763	12.1481		2	30.43	31.475		3	89.3524	92.4528		3	45.0763	36.1228		2	30.43	43.666
3	93.0563	85.0616		3	30.0512	8.87259		2	18.187	23.134		3	93.0563	94.6387		3	30.0512	38.6372		2	18.187	26.437
3	102.575	89.4764		3	20.2255	20.9405		2	36.476	39.808		3	102.575	84.695		3	20.2255	35.7085		2	36.476	32.398
3	92.8499	93.0171		3	22.0656	24.1092		2	34.777	41.624		3	92.8499	86.7238		3	22.0656	39.3937		2	34.777	42.871
3	89.3971	89.0083		3	38.095	33.1286		2	34.797	33.182		3	89.3971	93.5214		3	38.095	25.3467		2	34.797	33.175
3	83.501	92.3372		3	27.6163	17.4359		2	39.248	35.846		3	83.501	88.9186		3	27.6163	26.3315		2	39.248	29.962
4	86.3006	79.9112		4	47.6043	27.1		3	39.057	41.871		4	86.3006	83.4762		4	47.6043	33.7		3	39.057	31.046
4	96.4862	85.1017		4	26.7118	17.4948		3	36.833	42.278		4	96.4862	92.2212		4	26.7118	41.7207		3	36.833	42.006
4	88.8543	84.0254		4	69.4606	39.5242		3	31.439	38.451		4	88.8543	90.6874		4	69.4606	48.7		3	31.439	40.996
4	94.1084	84.1376		4	30.8175	24.3873		3	28.384	32.054		4	94.1084	92.4181		4	30.8175	49.6035		3	28.384	37.397
4	104.254	85.9513		4	39.423	27.4329		3	32.14	51.581		4	104.254	87.6711		4	39.423	56.8092		3	32.14	42.1
4	88.721	88.5928		4	37.3405	34.3536		3	34.565	47.353		4	88.721	88.9186		4	37.3405	71.6397		3	34.565	52.387
4	88.0457	89.8876		4	40.4301	46.3542		3	43.583	41.874		4	88.0457	93.7827		4	40.4301	28.0604		3	43.583	36.884
4	83.2881	87.63		4	52.7737	25.3592		3	34.273	33.247		4	83.2881	81.9593		4	52.7737	28.8343		3	34.273	41.24
5	85.1359	78.4256		5	47.1333	31.9874		4	42.286	45.311		5	85.1359	75.5096		5	47.1333	39.3084		4	42.286	28.93
5	90.0346	86.0363		5	25.8778	23.6498		4	34.986	45.998		5	90.0346	96.0169		5	25.8778	32.8294		4	34.986	39.197
5	80.2615	79.9707		5	53.1901	42.9124		4	32.075	42.857		5	80.2615	87.6918		5	53.1901	40.6914		4	32.075	35.648
5	92.7407	77.9261		5	32.1792	38.7401		4	24.856	37.681		5	92.7407	90.4811		5	32.1792	45.8284		4	24.856	35.679
5	99.8424	81.3893		5	63.8991	28.1946		4	30.493	48.967		5	99.8424	83.0789		5	63.8991	45.9258		4	30.493	37.842
5	88.1672	86.1109		5	47.3482	39.1224		4	37.965	45.709		5	88.1672	83.1906		5	47.3482	49.6224		4	37.965	26.91
5	91.4241	84.5628		5	28.3211	52.3052		4	19.514	43.115		5	91.4241	85.8412		5	28.3211	25.3708		4	19.514	38.752
5	80.3039	85.1122		5	61.2287	27.4414		4	18.21	43.351		5	80.3039	71.788		5	61.2287	22.4719		4	18.21	48.147
6	88.198	76.8779		6	32.5539	30.3375		5	28.982	38.482		6	88.198	80.6897		6	32.5539	48.7661		5	28.982	24.989
6	93.2479	86.1462		6	29.8086	26.212		5	28.747	30.732		6	93.2479	93.8144		6	29.8086	29.6277		5	28.747	47.585
6	83.5236	74.8901		6	54.5446	36.9545		5	39.246	15.736		6	83.5236	90.1009		6	54.5446	49.8523		5	39.246	29.477
6	92.8985	77.0021		6	37.522	28.8		5	35.493	59.172		6	92.8985	94.0779		6	37.522	81.7412		5	35.493	30.087
6	101.681	79.6671		6	94.7381	32.8876		5	26.257	22.122		6	101.681	91.9483		6	94.7381	66.2883		5	26.257	32.691
6	87.714	85.6315		6	49.4276	37.2578		5	28.676	47.336		6	87.714	85.1178		6	49.4276	76.5111		5	28.676	28.183
6	87.578	82.7553		6	39.5538	49.962		5	16.327	39.118		6	87.578	84.744		6	39.5538	23.5577		5	16.327	32.494
6	82.8876	82.7586		6	61.6479	24.1119		5	15.888	26.281		6	82.8876	78.6591		6	61.6479	29.7936		5	15.888	38.724
7	75.8735	78.4159		7	39.4555	33.4867		6	20.574	18.265		7	75.8735	76.4088		7	39.4555	52.148		6	20.574	19.337
7	81.97	76.3606		7	27.1661	32.8206		6	22.474	18.973		7	81.97	89.9719		7	27.1661	31.2382		6	22.474	24.571
7	82.9635	73.4245		7	65.3478	41.7126		6	27.863	19.094		7	82.9635	91.6874		7	65.3478	53.8251		6	27.863	25.873
7	86.2704	74.1683		7	39.2833	34.5796		6	36.304	32.211		7	86.2704	90.6387		7	39.2833	68.0954		6	36.304	27.114
7	95.5882	73.4289		7	79.4372	45.4855		6	21.454	15.746		7	95.5882	92.6847		7	79.4372	70.0624		6	21.454	17.356
7	94.5619	80.1447		7	45.3183	49.1255		6	22.83	23.661		7	94.5619	83.833		7	45.3183	81.7407		6	22.83	22.768
7	80.4054	71.6659		7	30.3659	35.7786		6	12.467	33.118		7	80.4054	84.953		7	30.3659	30.9769		6	12.467	21.299
7	88.6647	84.7838		7	68.4256	52.4209		6	26.948	20.008		7	88.6647	80.5297		7	68.4256	40.9428		6	26.948	27.661
								7	11.554	10.913										7	11.554	16.228
								7	20.148	23.334										7	20.148	25.55
								7	25.634	39.801										7	25.634	20.03
								7	21.46	28.233										7	21.46	23.949
								7	19.854	30.755										7	19.854	13.68
								7	26.21	16.072										7	26.21	24.106
								7	12.546	29.149										7	12.546	12.134
								7	19.088	28.311										7	19.088	22.348

## Sheet: suppFig1
suppFig 1A					suppFig 1b					suppFig 1c				suppFig 1d
Body Weight					Food					Activity				Activity
day	3 hrs	Fed + Wh	3 hr + Wh		day	3 hrs	Fed + Wh	3 hr + Wh		day	Fed + Wh	3 hr + Wh		time	Activity
1	1.01721	1.01707	0.974312		0	4.22	5.42	4.56		0	33665	33587		1	0.04545
1	0.985287	1.00424	0.998939		0	4.7	4.35	5.09		0	21041	36435		2	1.72727
1	0.998816	0.991587	1.01854		0	5.22	4.97	5.55		0	43291	52185		3	0
1	1.0078	1.00811	0.999584		0	5.43	5.62	5.73		0	50922	46049		4	1
1	0.998042	1.00824	1.01298		0	4.62	4.16	4.54		0	43838	35580		5	0
1	0.9853	0.990606	1.00576		0	4.63	4.68	4.35		0	46421	25245		6	9.59091
2	0.991325	0.996783	1.00912		1	5.31	5.13	5.85		1	36532	33738		7	13.2273
2	0.991943	0.980846	0.993926		1	5.03	5.62	5.46		1	22589	29538		8	0.36364
2	0.998156	1.00194	1.01818		1	4.6	4.14	5.25		1	32737	52419		9	0
2	0.985182	0.995549	1.00208		1	4.34	4.2	4.39		1	18384	40564		10	1.63636
2	1.00381	0.985193	0.990686		1	5.52	4.02	3.76		1	51833	36380		11	9.72727
2	0.992497	0.991059	0.992323		1	4.41	5.74	3.43		1	45264	42352		12	9.31818
3	0.957446	0.989674	0.987441		2	4.9	5.91	3.27		2	56234	42161		13	21.5
3	0.976427	1.00653	0.971002		2	5.44	5.42	2.12		2	35720	40411		14	92.4091
3	0.978996	1.00504	0.99474		2	3.84	5.97	2.28		2	30295	44037		15	226.182
3	0.987735	1.01922	0.967995		2	4.87	3.11	4.36		2	25686	53857		16	304.136
3	0.978891	0.995827	0.974967		2	5.37	4.99	2.16		2	37298	61290		17	423.227
3	0.964168	0.99544	0.994212		2	4.69	3.31	3.48		2	48582	55867		18	493.955
4	0.974652	1.016	0.949358		3	4.78	5.74	2.75		3	52280	44546		19	487.636
4	0.968959	0.987631	0.911543		3	2.39	5.43	1.63		3	48580	52249		20	441.818
4	0.966659	0.990659	0.939125		3	3.28	5.25	3.78		3	20704	66932		21	471.182
4	0.974447	0.985828	0.926888		3	3.34	5.19	3.63		3	34657	66765		22	454.591
4	0.958495	1.01212	0.936399		3	4.69	4.12	2.17		3	54283	67703		23	454.773
4	0.958567	0.980608	0.929936		3	5.57	3.47	3.14		3	22928	52628		24	403.636
5	0.974704	0.926943	0.855215		4	3.11	3.86	1.01		4	56392	48658		25	376.227
5	0.937275	1.01092	0.930691		4	2.26	5.68	1.39		4	32239	36926		26	383.773
5	0.897974	1.02173	0.907105		4	4.93	3.14	0.84		4	46879	67129		27	318.818
5	0.915346	0.934893	0.929939		4	4.34	2.67	0.65		4	32568	51026		28	383.455
5	0.96609	1.00001	0.847008		4	3.1	6.71	3.35		4	44283	61008		29	341.227
5	0.889243	0.990895	0.865806		4	3.03	5.54	1.08		4	20934	68589		30	356.273
6	0.895768	1.00535	0.888153		5	4.51	3.73	2.71		5	56895	55478		31	326.364
6	1.08649	0.962535	0.914994		5	3.05	6.36	0.63		5	30344	58169		32	415.364
6	0.899972	1.01437	0.799407		5	4.21	4.01	2.57		5	60854	31123		33	344.045
6	0.91604	0.987908	0.909412		5	4.56	6.07	0.65		5	49994	61801		34	375.227
6	0.889852	0.966888	0.796537		5	4.69	7.48	0.59		5	45826	66363		35	200.364
6	1.01667	1.0177	0.913939		5	2.74	7.23	1.74		5	26022	59307		36	363.364
7	1.01293	0.985161	0.841112		6	6.14	3.5	4.15		6	36677	23454		37	325.182
7	0.861185	0.987841	0.778452		6	3.72	6.65	0.93		6	47728	59332		38	359.864
7	0.956107	0.956665	0.746266		6	4.91	3.69	0.73		6	24792	31559		39	293.5
7	1.05471	1.01678	0.965576		6	5.87	6.27	0.87		6	27239	22599		40	198.227
7	0.882194	0.948053	0.925497		6	4.05	6.03	0.56		6	38393	21395		41	322.818
7	1.04996	1.03577	0.884255		6	4.22	6.43	0.43		6	66233	49173		42	260.909
					7	4.25	4.45	4.37		7	31764	16343		43	379.5
					7	4.77	6.67	0.37		7	48827	23320		44	289.455
					7	4.7	5.68	0.49		7	31628	32287		45	330.818
					7	5.18	2.9	0.32		7	21800	15824		46	360.773
					7	5.5	6.07	0.43		7	47749	9589		47	348.364
					7	5.47	5.47	0.61		7	40745	27187		48	350.455
														49	413.682
														50	376
														51	319.955
														52	376.864
														53	263.682
														54	301.773
														55	292.318
														56	319.045
														57	272.727
														58	272.591
														59	312.227
														60	291.636
														61	271.591
														62	326.545
														63	305.273
														64	314.955
														65	237.364
														66	241.045
														67	220.773
														68	194.727
														69	215.091
														70	267.045
														71	222.045
														72	265.864
														73	270.045
														74	292.864
														75	259.727
														76	224.727
														77	151.5
														78	174.773
														79	186.182
														80	181.273
														81	293
														82	178.318
														83	196.182
														84	183.636
														85	137.773
														86	118.545
														87	133.227
														88	127.227
														89	106.545
														90	108.091
														91	92.6818
														92	132.818
														93	92.9091
														94	77.3636
														95	33.6818
														96	17.1818
														97	16.6818
														98	21
														99	15.2727
														100	17.6818
														101	0.18182
														102	0.09091
														103	0.13636
														104	24.4091
														105	39.5909
														106	50.6364
														107	56.5909
														108	22.7727
														109	11.2727
														110	23.2727
														111	28.1818
														112	34.8636
														113	8.5
														114	1.40909
														115	0.18182
														116	0.04545
														117	25.4546
														118	95.0909
														119	74.3636
														120	65.6818
														121	37.1364
														122	43.7727
														123	13.9091
														124	30.1364
														125	10.4091
														126	2
														127	0.59091
														128	0.40909
														129	0.95455
														130	0.04545
														131	3.77273
														132	6.18182
														133	0.22727
														134	0.13636
														135	7.81818
														136	18.3636
														137	46.9091
														138	0
														139	0
														140	0
														141	0.04545
														142	0.13636
														143	0
														144	4.5
														145	0
														146	0
														147	0.18182
														148	1.09091
														149	0.72727
														150	8.63636
														151	24.3636
														152	3.72727
														153	19.1818
														154	40.8636
														155	49.5455
														156	30.5909
														157	7.31818
														158	38.2727
														159	217.364
														160	486.227
														161	465.227
														162	439.409
														163	504.727
														164	469.545
														165	412.318
														166	460.636
														167	444.818
														168	429.909
														169	456.864
														170	414.818
														171	449.455
														172	488.273
														173	421.455
														174	477.591
														175	455.045
														176	339.5
														177	370.636
														178	331.455
														179	351.818
														180	311.636
														181	258.682
														182	297.136
														183	292.909
														184	264.136
														185	330.273
														186	207
														187	352.364
														188	231.909
														189	274
														190	219.227
														191	327.455
														192	265.136
														193	297.409
														194	257.909
														195	291.409
														196	307.636
														197	277.5
														198	293.409
														199	276.182
														200	336.636
														201	249.636
														202	299.636
														203	269.091
														204	266.091
														205	328.227
														206	241.636
														207	210.409
														208	204.682
														209	188.318
														210	223.909
														211	187.318
														212	226
														213	205.182
														214	160.682
														215	221
														216	164.682
														217	132.136
														218	132
														219	179.455
														220	152.955
														221	112.864
														222	145.682
														223	99.7273
														224	71.9091
														225	100.682
														226	119.045
														227	115.091
														228	68.1818
														229	84.4091
														230	142.5
														231	98.2273
														232	202.682
														233	178.273
														234	174.545
														235	108.045
														236	132.773
														237	55.6364
														238	46.9091
														239	27.3182
														240	29.4546
														241	46
														242	35.3182
														243	29.6818
														244	57.3636
														245	71.5
														246	46.5909
														247	12.6818
														248	12
														249	16.8182
														250	19.6364
														251	36.2273
														252	35.1818
														253	22.4091
														254	36.7727
														255	1.22727
														256	0
														257	0
														258	0.04545
														259	0
														260	0.31818
														261	0.04545
														262	0.04545
														263	0.77273
														264	0.04545
														265	0.13636
														266	20.6364
														267	28.1364
														268	36.1818
														269	18.6364
														270	34.2273
														271	17.0909
														272	2.63636
														273	0.13636
														274	0.45455
														275	0
														276	0
														277	4.68182
														278	0.22727
														279	1.27273
														280	7.59091
														281	17.5909
														282	18.9546
														283	0
														284	0
														285	0
														286	0.86364
														287	8.27273
														288	3.95455
														289	2
														290	0
														291	2.31818
														292	13.9091
														293	11.1818
														294	0.13636
														295	3.77273
														296	0.04545
														297	0.31818
														298	0.36364
														299	0.18182
														300	0.09091
														301	0.04545
														302	23.6364
														303	15.7273
														304	50.8636
														305	101.318
														306	146.182
														307	346.227
														308	379.455
														309	429.636
														310	409.364
														311	449.864
														312	375.864
														313	396.182
														314	365.591
														315	379.591
														316	325.455
														317	374.727
														318	366.727
														319	387.409
														320	381.364
														321	376.409
														322	322.545
														323	393.409
														324	338.773
														325	328.682
														326	392.455
														327	331.682
														328	402.591
														329	372.773
														330	276.318
														331	332.773
														332	353.727
														333	262.5
														334	240.409
														335	318.409
														336	352.773
														337	261.864
														338	222.182
														339	274.136
														340	224.182
														341	241.682
														342	296.909
														343	322.773
														344	253
														345	285.864
														346	238.5
														347	260.636
														348	217.5
														349	219.364
														350	251.227
														351	184.591
														352	241.455
														353	286.773
														354	241.909
														355	260.318
														356	246.136
														357	177.591
														358	231.636
														359	235.182
														360	186.818
														361	120.273
														362	158.773
														363	189.227
														364	143.773
														365	131.773
														366	110.727
														367	125.545
														368	96.5455
														369	61.0455
														370	113.591
														371	158.182
														372	84.8636
														373	40.9091
														374	57.3636
														375	36.9545
														376	45.4545
														377	36.7273
														378	18.0909
														379	8.13636
														380	5.5
														381	5.68182
														382	2.40909
														383	1.09091
														384	1.31818
														385	10.5
														386	32.2727
														387	20.1818
														388	15.6818
														389	22.2273
														390	2.04545
														391	5.36364
														392	7.54545
														393	7.13636
														394	0.18182
														395	1.54545
														396	0
														397	0
														398	0
														399	0
														400	0.13636
														401	0.09091
														402	0
														403	0.04545
														404	10.2273
														405	0
														406	1.5
														407	0
														408	0
														409	0
														410	0
														411	0
														412	0
														413	0
														414	4.77273
														415	4.95455
														416	0.09091
														417	0.09091
														418	0
														419	0
														420	0.13636
														421	5.40909
														422	0.09091
														423	5.04545
														424	2.68182
														425	0
														426	0
														427	0
														428	0
														429	0
														430	0
														431	0
														432	4.36364
														433	0.31818
														434	1.40909
														435	6.09091
														436	16.5454
														437	0.04545
														438	0.31818
														439	0
														440	0.18182
														441	0.59091
														442	1.5
														443	1.68182
														444	1.18182
														445	0
														446	11.4091
														447	8
														448	26.1364
														449	34
														450	12.9545
														451	33.7727
														452	117.182
														453	298.727
														454	339.136
														455	418
														456	442.091
														457	336.273
														458	345.818
														459	292.909
														460	398.182
														461	318.955
														462	331.818
														463	293.955
														464	386.545
														465	307.182
														466	238.636
														467	249.455
														468	236.364
														469	298.364
														470	265.091
														471	193.545
														472	263.182
														473	200.955
														474	310.409
														475	263.182
														476	356.227
														477	205.818
														478	334.318
														479	326.091
														480	260.182
														481	235.045
														482	253.818
														483	233.818
														484	251.591
														485	254
														486	231.955
														487	191.818
														488	266.318
														489	223.182
														490	264.773
														491	217.818
														492	258.364
														493	236.273
														494	185.455
														495	185.727
														496	263.682
														497	198.955
														498	204
														499	186.545
														500	221.364
														501	212.136
														502	279.136
														503	229.818
														504	167.591
														505	124.909
														506	150.545
														507	141.227
														508	151.227
														509	101.864
														510	82.0455
														511	90.0909
														512	76.8182
														513	64.5909
														514	65.5455
														515	74.0455
														516	85
														517	60.3182
														518	81.9545
														519	18.7727
														520	30.0909
														521	49.0909
														522	53.7273
														523	13.7273
														524	50.5909
														525	39.3182
														526	2.13636
														527	7.68182
														528	6.86364
														529	19.2273
														530	20.0909
														531	26.0909
														532	28.8182
														533	28.2273
														534	17.0909
														535	0.04545
														536	0
														537	0.31818
														538	0
														539	0.13636
														540	0
														541	0
														542	0
														543	0
														544	0
														545	0
														546	0.04545
														547	0
														548	28.6818
														549	73.8636
														550	66.6364
														551	52.5
														552	18.7727
														553	0
														554	0
														555	0
														556	0
														557	0
														558	0
														559	0
														560	0.04545
														561	0
														562	0
														563	0.22727
														564	0.63636
														565	0.22727
														566	2.22727
														567	11.7273
														568	2.18182
														569	2.45455
														570	15.8636
														571	0
														572	0.27273
														573	0.18182
														574	0.27273
														575	0.04545
														576	0.22727
														577	4.59091
														578	0
														579	0
														580	0
														581	1.77273
														582	0
														583	0.22727
														584	0.27273
														585	104.136
														586	169.273
														587	156.182
														588	134.955
														589	135.545
														590	155.5
														591	70
														592	77.2273
														593	46.9091
														594	81
														595	333.5
														596	375.091
														597	420.091
														598	504.409
														599	471.773
														600	496.045
														601	217.727
														602	100.136
														603	67.1818
														604	39.4091
														605	26.5454
														606	11.3636
														607	24.1364
														608	0.54545
														609	5.09091
														610	122.727
														611	251.773
														612	442.727
														613	566
														614	596.273
														615	592.773
														616	515.909
														617	593.5
														618	501.136
														619	536.682
														620	540.091
														621	497.455
														622	581.636
														623	520.864
														624	438.909
														625	558.045
														626	572.318
														627	503.409
														628	522.045
														629	570.682
														630	508.045
														631	631.318
														632	498.591
														633	581.773
														634	503.955
														635	612.273
														636	406.227
														637	529.227
														638	524.227
														639	469.682
														640	524.455
														641	613.727
														642	512.045
														643	563
														644	590.273
														645	486.045
														646	516.364
														647	552.364
														648	549.818
														649	515.091
														650	579.818
														651	539.773
														652	466.636
														653	492.409
														654	356.818
														655	476.364
														656	382.136
														657	389.545
														658	427.455
														659	392.682
														660	425.409
														661	523.773
														662	375.773
														663	435.273
														664	310.682
														665	342.5
														666	259.455
														667	420.818
														668	445.5
														669	319.636
														670	417.727
														671	344
														672	342.909
														673	167.864
														674	297.227
														675	331.318
														676	187.864
														677	262.273
														678	142.5
														679	163.682
														680	132.909
														681	169.955
														682	85.2727
														683	103.818
														684	178.545
														685	124.455
														686	72
														687	110.318
														688	152.227
														689	105.591
														690	126.727
														691	73.3182
														692	42.9545
														693	23.8636
														694	0
														695	0
														696	0
														697	0.22727
														698	1.5
														699	0
														700	0
														701	0
														702	0
														703	0
														704	0
														705	0.09091
														706	8.86364
														707	68.2727
														708	32.3182
														709	162.636
														710	148.273
														711	161.591
														712	20.5
														713	50.3636
														714	64.2727
														715	34.0455
														716	46.9545
														717	26.1818
														718	40.6364
														719	25
														720	9.40909
														721	17.5454
														722	1.31818
														723	12.6818
														724	11.5909
														725	18.6818
														726	27.4546
														727	28.5
														728	24.4091
														729	11.7273
														730	2.68182
														731	3
														732	12.7273
														733	16.4091
														734	8.18182
														735	15
														736	30.4546
														737	22.2273
														738	35.8182
														739	126.318
														740	164.273
														741	193.227
														742	122.136
														743	60.7273
														744	20.4546
														745	11.4545
														746	2.13636
														747	1.95455
														748	1.5
														749	22.9546
														750	48.2727
														751	94.9091
														752	258.682
														753	257.773
														754	319.955
														755	384.364
														756	629.409
														757	711.636
														758	817.409
														759	758.773
														760	766.136
														761	688.091
														762	643.318
														763	680.409
														764	634.273
														765	555.227
														766	723.5
														767	632.682
														768	612.182
														769	653.727
														770	552.182
														771	640.682
														772	635.045
														773	508.409
														774	596.455
														775	600.727
														776	519.091
														777	497.818
														778	658.455
														779	527
														780	517.5
														781	551.5
														782	547.136
														783	578.636
														784	573.682
														785	484.136
														786	553.136
														787	404.091
														788	425.273
														789	509.045
														790	419.045
														791	502.409
														792	403.227
														793	436.773
														794	447.636
														795	364.273
														796	207.818
														797	272.773
														798	253.318
														799	278.864
														800	314.364
														801	225.545
														802	236.273
														803	208.182
														804	200.955
														805	282.364
														806	283.091
														807	214.273
														808	227.273
														809	184.091
														810	223.227
														811	252.318
														812	199.455
														813	198.182
														814	186.136
														815	142.636
														816	78.3636
														817	31
														818	53.7273
														819	105.727
														820	138.727
														821	109.682
														822	54.2727
														823	101.409
														824	85.5909
														825	38.7727
														826	41.3636
														827	46.8182
														828	7.45455
														829	10.0909
														830	0.18182
														831	0
														832	0
														833	0
														834	0
														835	0
														836	4.72727
														837	18.5
														838	67.0455
														839	86.7727
														840	79.9545
														841	88.3636
														842	66.5
														843	124.818
														844	86.1818
														845	35.0455
														846	40.8636
														847	78.5455
														848	54.0909
														849	69.0455
														850	43.0909
														851	41.4091
														852	173.682
														853	283.364
														854	170.636
														855	223.5
														856	162.818
														857	173.455
														858	94.8182
														859	9.40909
														860	36.3182
														861	15.2273
														862	31.3182
														863	14.3182
														864	1.90909
														865	5.31818
														866	23.6364
														867	6.95455
														868	19.2727
														869	22.6364
														870	4.90909
														871	2.45455
														872	33.5455
														873	20.0909
														874	7.81818
														875	16.8636
														876	19.8636
														877	19.5
														878	1.36364
														879	9.86364
														880	0.18182
														881	3.90909
														882	3.77273
														883	14.6364
														884	91.7727
														885	83.5
														886	73.0455
														887	113.909
														888	57.6818
														889	66.3182
														890	93.8182
														891	99.1364
														892	99.5
														893	148.227
														894	169.409
														895	199.136
														896	129.318
														897	166.636
														898	242.591
														899	257.091
														900	418.136
														901	692.409
														902	783.182
														903	808.727
														904	756.5
														905	768.955
														906	744
														907	667.318
														908	705.364
														909	628.773
														910	622.818
														911	663.227
														912	681.682
														913	664.818
														914	587.364
														915	608.409
														916	622.727
														917	614.318
														918	607.091
														919	582.909
														920	510.045
														921	542.227
														922	502.636
														923	420.773
														924	473.591
														925	501.182
														926	423.455
														927	421.182
														928	410.364
														929	489.045
														930	360.955
														931	352.864
														932	387.318
														933	329.955
														934	317.636
														935	322.727
														936	260.955
														937	298
														938	296.409
														939	208.682
														940	258.545
														941	265.818
														942	159.727
														943	225.818
														944	220.864
														945	189.227
														946	179.955
														947	156.636
														948	201.955
														949	206.773
														950	128.136
														951	115.045
														952	131
														953	154.045
														954	128.773
														955	145.455
														956	122.727
														957	127.091
														958	151.864
														959	105.364
														960	94.4545
														961	92
														962	89.2727
														963	73.3636
														964	69.2273
														965	20.3636
														966	0.09091
														967	0.54545
														968	2.18182
														969	0
														970	0
														971	0
														972	0
														973	0
														974	0
														975	0
														976	0
														977	2.09091
														978	0
														979	7.86364
														980	40.9091
														981	52.9091
														982	44.2273
														983	81.7727
														984	128.318
														985	97.9545
														986	126.364
														987	98.4545
														988	78.1364
														989	139.591
														990	119.409
														991	80.5
														992	93.5455
														993	96.0909
														994	126.409
														995	89.5
														996	156.045
														997	141.227
														998	124.636
														999	98.9091
														1000	187.045
														1001	190.955
														1002	245.773
														1003	134.955
														1004	3.09091
														1005	3.36364
														1006	10.7273
														1007	11.5
														1008	0.68182
														1009	18.4091
														1010	20.7273
														1011	17
														1012	9.86364
														1013	3.31818
														1014	17.5454
														1015	11.4091
														1016	25.4546
														1017	5.22727
														1018	4.77273
														1019	14.2273
														1020	8.86364
														1021	5.72727
														1022	14.5
														1023	5.5
														1024	1.18182
														1025	1.27273
														1026	2.63636
														1027	5.22727
														1028	19.5
														1029	46.8636
														1030	62.3182
														1031	114.091
														1032	64.6818
														1033	59.9545
														1034	81.0455
														1035	45.6364
														1036	58
														1037	87.7273
														1038	87.9545
														1039	80.8636
														1040	89.2273
														1041	76.9091
														1042	147.955
														1043	269.818
														1044	517.273
														1045	547.909
														1046	644.136
														1047	718.818
														1048	691.091
														1049	670.591
														1050	631.5
														1051	695.5
														1052	618.591
														1053	654.727
														1054	558.955
														1055	575.545
														1056	588.682
														1057	520.364
														1058	522.364
														1059	550.409
														1060	448.864
														1061	373.364
														1062	385.727
														1063	428.364
														1064	359.545
														1065	348.227
														1066	363.045
														1067	386.364
														1068	368.591
														1069	291.136
														1070	288.955
														1071	343.727
														1072	388.727
														1073	439.182
														1074	386
														1075	426.773
														1076	376.091
														1077	407.955
														1078	369.636
														1079	272.591
														1080	349.227
														1081	373.227
														1082	287.136
														1083	276.227
														1084	315.5
														1085	318.5
														1086	258.773
														1087	234.182
														1088	224.591
														1089	268.409
														1090	303.5
														1091	224.227
														1092	209
														1093	206.5
														1094	155.318
														1095	91.6364
														1096	29.4091
														1097	2.68182
														1098	4.27273
														1099	0.04545
														1100	36.7273
														1101	42.4545
														1102	22.5454
														1103	0
														1104	0
														1105	0
														1106	0.04545
														1107	5.86364
														1108	27.5909
														1109	61.5
														1110	36.9545
														1111	0
														1112	0
														1113	0
														1114	0
														1115	0
														1116	0
														1117	0
														1118	0
														1119	0.09091
														1120	0
														1121	0
														1122	0
														1123	0
														1124	1.77273
														1125	33.3636
														1126	78.0455
														1127	47.5455
														1128	24.9546
														1129	40.3182
														1130	38.6818
														1131	112.545
														1132	101.409
														1133	91.8636
														1134	89.5455
														1135	153.773
														1136	183.227
														1137	180.864
														1138	231.5
														1139	299.955
														1140	313.955
														1141	259.636
														1142	323.182
														1143	326.818
														1144	379
														1145	380.273
														1146	472.591
														1147	507.5
														1148	408.318
														1149	156.909
														1150	2.5
														1151	7.31818
														1152	3.5
														1153	4.81818
														1154	10.9091
														1155	35.5455
														1156	38.5455
														1157	23.0909
														1158	4.27273
														1159	11.2727
														1160	52.6364
														1161	18.4546
														1162	9.13636
														1163	0.77273
														1164	23.6364
														1165	13.9091
														1166	1.27273
														1167	20.2727
														1168	16.4546
														1169	21.2273
														1170	17.5
														1171	32.5455
														1172	58.8182
														1173	50.4545
														1174	54.0455
														1175	78.3182
														1176	82.7727
														1177	38.3636
														1178	114.091
														1179	172.182
														1180	160.091
														1181	132.318
														1182	166.5
														1183	173.727
														1184	275.909
														1185	253.227
														1186	252.455
														1187	309.864
														1188	374.591
														1189	296.318
														1190	506
														1191	521.136
														1192	653.318
														1193	628.955
														1194	639.636
														1195	551.682
														1196	538.045
														1197	587.818
														1198	564.955
														1199	520.727
														1200	458.045
														1201	447.955
														1202	521.136
														1203	472.591
														1204	538.636
														1205	490.273
														1206	520.091
														1207	453.364
														1208	651.227
														1209	450.727
														1210	424.045
														1211	430.273
														1212	394.364
														1213	443.364
														1214	425.545
														1215	344.227
														1216	329.909
														1217	331.364
														1218	369.818
														1219	335.5
														1220	307
														1221	306.409
														1222	273.227
														1223	266.318
														1224	153.636
														1225	264.682
														1226	154.955
														1227	222.227
														1228	196.818
														1229	150.727
														1230	166.182
														1231	200.091
														1232	123.864
														1233	139.591
														1234	101.682
														1235	72.6818
														1236	41.9091
														1237	5.13636
														1238	0
														1239	0
														1240	8.77273
														1241	0
														1242	0
														1243	0
														1244	0.27273
														1245	0
														1246	0
														1247	0
														1248	0
														1249	0
														1250	0
														1251	0
														1252	0
														1253	0
														1254	0
														1255	0
														1256	0.40909
														1257	4.40909
														1258	3.22727
														1259	57.4091
														1260	56.7273
														1261	46.8636
														1262	15.9545
														1263	2.45455
														1264	3.45455
														1265	20
														1266	49.1364
														1267	53.9545
														1268	65.5455
														1269	36.8182
														1270	33.4091
														1271	38.1364
														1272	23.5
														1273	26.6364
														1274	37.6364
														1275	26.9091
														1276	16.4091
														1277	8.13636
														1278	31.5
														1279	47.8182
														1280	50.7727
														1281	51.3636
														1282	71
														1283	92.3636
														1284	157.773
														1285	144.273
														1286	162.545
														1287	173.818
														1288	208.364
														1289	252.636
														1290	261.727
														1291	243.955
														1292	237.136
														1293	283.045
														1294	338.273
														1295	363.455
														1296	388.045
														1297	324.455
														1298	298.409
														1299	324.636
														1300	29.0909
														1301	10.5455
														1302	7.90909
														1303	6.68182
														1304	4.40909
														1305	7.31818
														1306	7.77273
														1307	6
														1308	24.8636
														1309	13.9545
														1310	6.18182
														1311	12.2273
														1312	14.1818
														1313	8.59091
														1314	11.0455
														1315	16
														1316	4.36364
														1317	0.77273
														1318	0.68182
														1319	13.1818
														1320	36.1364
														1321	40.1818
														1322	55
														1323	15.2727
														1324	14.6364
														1325	10.8182
														1326	19.2727
														1327	11.0909
														1328	28.9546
														1329	58.0909
														1330	38.5
														1331	86
														1332	97.0455
														1333	147.182
														1334	200.773
														1335	251.455
														1336	225.182
														1337	323.591
														1338	358.409
														1339	294.955
														1340	310.955
														1341	288.636
														1342	365.091
														1343	303.136
														1344	365.773
														1345	323.818
														1346	310.955
														1347	372.045
														1348	255.591
														1349	241.818
														1350	188.727
														1351	338.818
														1352	230.909
														1353	226.636
														1354	216.773
														1355	258.5
														1356	284.636
														1357	307.545
														1358	245.864
														1359	282.182
														1360	174.182
														1361	221.455
														1362	142.409
														1363	157.227
														1364	122
														1365	119.227
														1366	93.3182
														1367	77.6364
														1368	40.1818
														1369	39.7273
														1370	10.6364
														1371	25.4091
														1372	17.4546
														1373	42.5455
														1374	76.2727
														1375	39.5455
														1376	34.1364
														1377	15.2727
														1378	0
														1379	0
														1380	0
														1381	0
														1382	0
														1383	0
														1384	0
														1385	0
														1386	0
														1387	1.72727
														1388	40.5
														1389	42.8182
														1390	22.0454
														1391	51.5909
														1392	33.3182
														1393	61.2727
														1394	40.7273
														1395	65.7727
														1396	22.5
														1397	47.2727
														1398	42.7727
														1399	44.5909
														1400	56.4545
														1401	49.0455
														1402	55.0455
														1403	45.1364
														1404	66.0909
														1405	4.90909
														1406	0.90909
														1407	0
														1408	0
														1409	0
														1410	0
														1411	0
														1412	0
														1413	0.04545
														1414	0
														1415	0
														1416	20.2273
														1417	30.8636
														1418	23.9546

## Sheet: fig4
Figure 4b
mRNA Abundance
	rpl	grin2A	grin1A			relative2A	relative 1A
WT	21.8503	27.7646	27.2647		WT	1.65809	2.34481
	21.6388	28.0346	27.0882			1.1876	2.28851
	21.9331	28.0017	27.2365			1.48996	2.53233
	22.4241	27.2613	25.2994			3.49846	13.6286
	22.0043	26.5074	25.7381			4.40982	7.51622
	22.2089	26.8798	25.8492			3.92585	8.02006
KO	22.4945	27.314	26.7173		KO	3.54145	5.35548
	21.2939	27.3864	26.3239			1.46551	3.0608
	21.2816	26.8752	27.1767			2.07091	1.68041
	22.2438	27.1457	25.8202			3.34483	8.38303
	22.1015	27.0815	25.9179			3.16862	7.09818
	21.9521	26.9848	26.1443			3.05502	5.47073
Fig 4c
Fig 4d				Fig 4e				Fig 4f
Body Weight				Food Intake				Activity
day	Grin2aKO	EX527		day	G2A KO	ex527		day	G2A KO	ex527
1	0.837209	0.8625		1	38.2035	46.2043		0	65.536	48.62
1	0.800562	0.84381		1	46.6529	51.129		0	49.584	43.616
1	0.861582	0.863333		1	37.4937	60.3432		0	40.446	23.035
1	0.844898	0.896774		1	72.9449	34.1222		0	26.802	57.676
1	0.850909	0.870787		1	44.9144	34.4727		0	63.255	49.731
1	0.872727	0.842593		1	32.6075	59.5725		0	58.161	53.188
1	0.853774	0.892241		1	54.9502	48.27		0	48.363	62.764
1	0.862385	0.858904		1	61.0732	41.7405		0	52.434	65.121
2	0.806512	0.81		2	48.1572	58.3913		1	73.876	52.725
2	0.764045	0.774286		2	81.744	64.1404		1	60.428	44.774
2	0.867232	0.789333		2	41.4567	64.167		1	40.239	31.162
2	0.777041	0.821935		2	64.3376	41.3792		1	43.257	51.687
2	0.787879	0.789326		2	69.8468	41.7638		1	65.561	49.094
2	0.821212	0.773148		2	55.0357	60.5485		1	64.251	43.173
2	0.818396	0.823276		2	78.6949	64.3182		1	67.991	71.39
2	0.807339	0.810149		2	58.3739	58.985		1	49.961	62.955
3	0.769767	0.7475		3	54.0321	58.7039		2	85.915	49.861
3	0.737079	0.768571		3	71.3486	103.526		2	71.667	48.083
3	0.779661	0.72		3	63.7623	60.4144		2	44.91	40.906
3	0.729592	0.825806		3	62.2543	52.1043		2	71.526	48.581
3	0.736364	0.775281		3	67.1568	57.6439		2	80.743	41.432
3	0.793939	0.75		3	54.1403	56.2592		2	75.044	58.506
3	0.778302	0.810345		3	77.7962	67.9415		2	48.064	67.553
3	0.807339	0.789488		3	53.9255	67.2781		2	50.32	61.196
4	0.76093	0.7325		4	61.9282	49.9555		3	85.462	46.01
4	0.764607	0.772381		4	77.9037	81.7042		3	74.368	49.092
4	0.741808	0.706667		4	84.512	65.8929		3	20.361	41.087
4	0.734694	0.832258		4	55.6368	70.5809		3	74.076	30.327
4	0.727273	0.786517		4	56.3665	59.5339		3	110.223	40.407
4	0.787879	0.74537		4	53.9728	49.785		3	76.193	42.814
4	0.754717	0.797414		4	59.8969	58.6452		3	25.715	61.328
4	0.784404	0.772597		4	66.0066	55.8096		3	47.292	53.631
5	0.73907	0.7265		5	48.7191	29.179		4	78.232	40.412
5	0.758427	0.761905		5	61.9526	75.4923		4	43.044	57.75
5	0.734463	0.726667		5	70.9345	44.7481		4	26.057	20.279
5	0.727041	0.8		5	60.3121	51.3551		4	41.32	22.647
5	0.69697	0.741573		5	57.5981	53.4791		4	48.595	23.453
5	0.721212	0.722222		5	48.1876	56.9628		4	54.354	32.816
5	0.712264	0.784483		5	40.4242	17.5137		4	25.899	36.286
5	0.761468	0.791371		5	63.7572	53.4577		4	39.646	41.193
6	0.753023	0.729		6	41.1676	4.28981		5	92.372	57.746
6	0.765169	0.752381		6	28.9501	60.0621		5	25.83	73.651
6	0.717514	0.733333		6	31.5437	28.4099		5	39.595	20.933
6	0.719388	0.774194		6	65.3482	31.6759		5	40.777	42.801
6	0.684848	0.735955		6	67.8165	17.0625		5	55.205	39.036
6	0.709091	0.708333		6	37.4984	81.3606		5	49.991	33.236
6	0.756881	0.741379		6	47.3779	58.3619		5	25.961	57.079
6	0.729416	0.710756		6	42.3476	42.4845		5	52.405	21.623
7	0.697674	0.725		7	28.9606	39.2486		6	48.471	42.037
7	0.747191	0.754484		7	78.363	34.6974		6	14.398	32.212
7	0.717514	0.701442		7	41.8514	35.0039		6	21.722	16.113
7	0.727273	0.780645		7	9.71154	25.7367		6	43.867	31.228
7	0.761468	0.724719		7	26.7712	14.8441		6	33.584	33.029
7	0.730224	0.708333		7	21.4156	57.2607		6	51.508	30.17
7	0.751905	0.74569		7	51.5261	46.8639		6	39.591	24.548
7	0.72369	0.726222		7	38.4003	38.6444		6	54.979	27.363
								7	39.897	32.161
								7	5.628	26.317
								7	34.607	16.859
								7	28.391	25.101
								7	34.379	44.248
								7	30.329	35.123
								7	40.175	28.08
								7	34.273	23.096

## Sheet: fig3
Fig 3a
Grin2a Expression
WT	T1KO	Veh	EX	WT-ox	T1OX
1.19597	2.65528	0.89587	1.65069	1.50441	0.24291
0.75789	2.24283	0.85355	2.834	1.09843	0.83329
0.88928	1.54987	1.07674	2.35772	0.51514	0.60856
1.01236	2.72732	0.91985	2.81339	1.02014	0.87665
1.25865	1.71478	1.0151	2.4621	1.30832	0.68172
0.71542	2.58117	1.20651	1.97875	1.14372	0.52059
0.81136	1.55185	0.88071	2.22651	0.67066	0.74521
1.31742	2.27269	1.09535	1.61831	1.15695	0.92026
0.74065	3.27179	1.21886	2.72206	1.26332	0.57834
1.25494	2.55221	0.94042	2.64474	0.89982	0.52758
0.85695	2.56446	1.07462	2.11806	0.69048	0.58507
1.05118	1.76517	0.9828	2.45721	0.9703	0.53823
				1.45986	0.96516
				0.91998	0.7572
				1.7507	0.48543
				0.31778
				1.44722
				0.30488
Fig 3b
Grin1a Expression
WT	T1KO	Veh	EX	WT-ox	T1OX
0.330982	0.960751	1.31366	1.1586	1.30219	0.515295
1.50393	0.740908	0.71274	0.900914	0.902306	2.08789
1.20388	0.844052	0.979912	1.20677	0.604988	0.830033
1.2077	0.642149	0.99369	0.901613	1.50845	0.712572
1.32662	0.872226	1.13142	1.14072	0.682069	1.15507
0.426896	0.934424	1.17508	1.00239	1.31728	0.848628
0.69743	0.660095	0.744921	1.11508	0.885317	1.04254
1.13398	0.83667	0.948582		0.920687
0.609952	0.536451			1.20719
Fig 3c
SIRT1 Expression
WT	OX	KO
0.425203	0.543542	0.160309
0.522685	1.04279	0.244761
0.3654	0.563037	0.22216
0.445614	0.537266	0.165156
0.306923	0.866115	0.223926
Fig 3d
Grin2a Luciferase
WT	T1OX	T1KO
0.69581	0.230414	2.01474
0.750928	0.247323	2.20464
0.767584	0.254011	1.83455
0.688647	0.599113	1.64417
0.687041	0.552173	1.64268
0.691336	0.489666	1.85983
0.949105	0.875756	1.34085
0.967034	0.875688	1.35658
0.957401	0.871842	1.36859
0.943574	0.563306	1.3708
0.951166	0.554666	1.36776
0.963649	0.494973	1.37261
Fig 3e
Grin2a Luciferase
scr	ox	ko	ox	ko	ox	ko	ox	ko	ox	ko	ox	ko	ox	ko	ox	ko	ox	ko
control			EGR1		HES1		NFATC3		NFKB		NRF1		RXRB		TFB2M		USF1
1.01291	0.771506	1.40518	0.809888	0.966925	0.938518	1.10053	1.03716	1.53622	0.765992	1.04024	0.863116	0.842231	0.858676	0.926321	0.866699	0.941999	0.939817	1.08588
0.988016	0.80505	1.40518	0.734846	0.920328	0.98023	1.08321	0.910973	1.71395	0.812907	0.917299	0.979306	0.982654	1.00832	1.0454	0.815191	0.932186	0.923563	1.21441
1.0379	0.582164	1.46076	0.916798	1.00771	0.589833	0.842929	0.92835	1.16778	0.965002	0.987042	1.11847	1.0119	0.760967	1.64986	0.854276	1.00641	0.831548	1.08203
1.11485	0.7655	1.55843	0.809592	1.08153	0.924185	1.49855	0.807561	1.08937	0.870151	0.858282	0.875493	0.954092	0.878701	1.54058	0.963129	1.4216	0.791938	0.909155
1.11171	0.869886	1.33621	1.06027	1.11784	0.939667	1.66213	0.995992	1.16928	0.744842	0.867232	0.861871	0.915223	1.02033	1.00473	0.910268	1.55131	0.702741	0.718704
1.05266	0.869886	1.23027	0.849143	1.18154	0.894607	1.12716	0.952796	1.00945	0.776401	1.03373	0.938718	1.10879	0.85271	1.13757	0.947516	1.22233	0.959738	1.13561
Fig 3f
Grin2a Luciferase
WT	KO	OX
1.09463	1.05054	1.09918
0.927217	0.983552	1.04133
1.00344	0.996424	0.959333
0.918361	0.903531	0.806046
0.841831	0.982266	1.05577
0.892122	0.93804	0.983348
1.00045	0.945037	0.942358
1.09935	0.963083	1.03516
0.992063	1.07985	0.934706
1.0793

## Sheet: fig2
Fig 2c				Fig 2d				Fig 2e				Fig 2f				Fig 2g				Fig 2h				Fig 2i
Food Intake				Food Intake				Activity				Avtivity				Body Weight				Food Intake				Activity
day	WT	KO		day	WT	OX		day	WT	KO		day	WT	OX		day	ex527	WT		day	ex527	WT		day	ex527	WT
1	41.6131	40.0845		1	97.4332	62.1112		0	28.676	48.971		0	15.055	44.145		1	0.957388	0.961901		1	63.9957	66.4374		0	30837	46462
1	38.6407	61.9488		1	43.4287	94.9538		0	50.731	36.405		0	13.163	33.1		1	1.00581	1.02706		1	50.9936	57.3306		0	39604	32411
1	56.4749	94.7452		1	61.5436	75.2505		0	24.188	29.687		0	38.548	27.651		1	0.988672	0.968806		1	61.567	50.1989		0	36407	40284
1	14.8618	69.2369		1	95.0684	59.064		0	49.62	45.494		0	43.022	21.134		1	0.983101	0.957154		1	56.8408	73.2756		0	35690	48332
1	47.5578	58.3047		1	94.0701	63.185		0	44.616	25.087		0	15.894	23.021		1	0.970673	0.921337		1	49.5501	59.3289		0	49666	32648
1	62.4197	54.6607		1	66.1659	93.0192		0	24.035	41.636		0	36.434	31.712		1	1.03753	0.960175		1	52.8973	52.1153		0	39614	45188
2	41.1526	51.7031		2	101.918	61.8964		1	51.687	59.782		1	24.62	28.467		1	n/a	1.02361		1	n/a	57.9166		0	n/a	48172
2	47.0316	70.1684		2	51.9082	100.298		1	69.094	43.397		1	13.936	30.566		2	0.955245	0.95586		2	37.1004	79.8552		1	42393	28328
2	67.6079	107.099		2	66.4367	95.864		1	51.173	40.802		1	38.397	43.304		2	0.989529	1.02145		2	34.6211	70.2629		1	44281	57977
2	47.0316	70.1684		2	102.121	68.0505		1	72.725	64.763		1	37.537	18.919		2	0.975387	0.96147		2	45.6197	25.1571		1	38712	20001
2	47.0316	66.4754		2	98.3675	78.8135		1	64.774	39.852		1	17.951	22.818		2	0.973673	0.95327		2	41.4535	38.4762		1	53886	43731
2	76.4263	66.4754		2	62.8809	93.3315		1	41.162	41.304		1	31.194	37.357		2	0.957816	0.916158		2	42.3453	34.1919		1	64951	29824
3	52.8201	88.8187		3	74.7993	60.0644		2	51.581	62.016		2	18.045	26.031		2	1.01738	0.955428		2	31.1574	28.6363		1	31056	32045
3	44.0167	77.7163		3	45.5042	88.8353		2	64.432	54.096		2	13.208	31.378		2	n/a	0.95888		2	n/a	62.8558		1	n/a	36630
3	58.689	107.323		3	67.0642	85.5913		2	61.506	46.039		2	22.057	28.623		3	0.949245	0.94464		3	62.3772	80.4807		2	67821	42433
3	49.8856	85.1179		3	96.354	67.3772		2	72.861	62.094		2	24.931	19.175		3	0.981387	0.995993		3	49.0094	49.9833		2	45188	61364
3	69.253	70.3148		3	54.9583	75.2393		2	61.083	46.857		2	18.701	25.518		3	0.949674	0.917884		3	72.4379	62.0148		2	62067	63668
3	88.0335	83.2675		3	59.1459	77.6979		2	43.906	38.737		2	26.099	33.802		3	0.944531	0.924357		3	65.5288	75.5667		2	79080	53956
4	90.9999	99.8782		4	93.1292	61.7763		3	43.327	60.696		3	13.141	29.168		3	0.919675	0.892423		3	56.6735	70.7031		2	72056	32546
4	20.5484	92.4798		4	48.3224	108.688		3	58.407	56.613		3	14.017	15.169		3	0.984386	0.924357		3	67.1582	50.5169		2	77201	61656
4	120.355	147.968		4	61.5155	85.1634		3	50.814	46.321		3	20.7	13.76		3	n/a	0.926083		3	n/a	89.1775		2	n/a	39605
4	73.387	96.179		4	94.1815	70.1392		3	64.01	58.399		3	20.717	28.725		4	0.938531	0.932125		4	71.7618	24.1166		3	35569	35893
4	92.1741	81.3822		4	78.8026	71.0248		3	67.092	44.519		3	13.33	25.339		4	0.995529	0.957586		4	64.9927	50.3328		3	36977	35188
4	126.226	86.1912		4	52.6181	52.7786		3	39.087	48.926		3	22.097	35.811		4	0.939388	0.914863		4	74.5159	87.2501		3	61224	52400
5	37.9579	89.3645		5	108.332	64.4703		4	33.647	52.368		4	12.3	23.096		4	0.941531	0.909253		4	70.9304	91.5597		3	66229	54579
5	23.8053	104.259		5	57.1462	86.8965		4	44.453	58.143		4	11.742	12.018		4	0.911532	0.856174		4	73.0572	47.8392		3	68610	32571
5	96.3547	111.706		5	74.6983	88.7649		4	33.816	46.346		4	16.615	20.023		4	0.986529	0.907096		4	72.6811	36.753		3	65793	41542
5	75.9158	115.429		5	89.1895	73.1914		4	51.412	48.609		4	25.51	25.703		4	n/a	0.90839		4	n/a	58.5113		3	n/a	54831
5	102.194	85.6409		5	81.0871	68.4355		4	68.75	42.943		4	16.69	22.758		5	0.964673	0.962764		5	70.1656	71.7917		4	65443	30682
5	29.6372	116.174		5	48.5228	72.6599		4	21.279	40.813		4	25.989	30.885		5	1.00367	0.939893		5	53.9514	57.6053		4	56299	46202
6	31.8415	79.0416		6	73.4409	46.3738		5	32.801	56.981		5	29.771	28.101		5	0.931674	0.899328		5	64.4647	71.9454		4	67171	47252
6	19.8563	90.3332		6	19.6545	72.9358		5	29.036	42.675		5	12.459	36.284		5	0.937246	0.897602		5	65.709	76.3618		4	38605	47886
6	82.3671	116.68		6	59.7342	71.1438		5	23.236	30.456		5	23.408	35.632		5	0.945388	0.887676		5	72.4036	74.6201		4	36728	45056
6	31.8415	60.2221		6	70.4845	43.6327		5	47.746	54.948		5	34.727	23.914		5	0.992529	0.926083		5	52.636	56.8057		4	72897	33278
6	60.7884	67.7499		6	58.7673	58.6894		5	63.651	38.557		5	18.347	28.103		5	n/a	0.904507		5	n/a	60.2835		4	n/a	62526
6	24.8937	75.2777		6	29.4597	42.4945		5	10.933	49.976		5	30.537	29.587		6	0.975387	0.954997		6	69.0153	44.9341		5	69584	38062
7	36.8822	88.0108		7	86.0986	33.1101		6	37.228	46.428		6	32.137	26.647		6	0.965101	0.916158		6	60.3725	46.2173		5	67410	25817
7	12.9151	91.5312		7	43.2376	45.7131		6	33.029	32.835		6	16.65	45.334		6	0.904676	0.943777		6	60.6532	49.4921		5	49006	47779
7	85.7645	44.864		7	83.8495	58.5377		6	21.17	28.396		6	34.779	35.204		6	0.912818	0.917884		6	65.2765	53.1637		5	54783	60279
7	35.9453	91.5312		7	56.7919	30.0389		6	33.037	59.023		6	38.96	20.518		6	0.973244	0.861353		6	66.261	58.6368		5	58521	41737
7	67.3864	57.4495		7	51.297	33.907		6	53.212	45.898		6	17.169	19.028		6	1.00153	0.872573		6	53.6581	49.3962		5	66726	40606
7	79.6385	54.4904		7	47.3503	25.6811		6	7.113	30.863		6	22.379	29.84		6	n/a	0.858763		6	n/a	48.8639		5	n/a	51676

## Sheet: fig1
Fig 1a											Fig 1b						Fig 1c						Fig 1d
											Body Weight						Food Intake						Activity
											day	WT	KO	WT	OX		day	WT	KO	WT	OX		day	WT	KO	WT	OX
											-4	22.67	19.2	20.57	19.42		-4	0.20662	0.17817	0.15054	0.18552		-4	30246	34124	28750	27340
											-4	24.06	19.3	24.6	21.36		-4	0.20459	0.23348	0.21469	0.21836		-4	22484	34481	39767	5495
											-4	27.8	19.1	20.72	20.31		-4	0.19725	0.16894	0.21352	0.23922		-4	37803	18144	21863	42638
											-4	21.29	20.4	28.04	20.3		-4	0.22794	0.23861	0.21445	0.24189		-4	42022	38120	31022	38366
											-4	22.69	20.2	23.8	27.07		-4	0.22301	0.20964	0.18548	0.18907		-4	25852	13990	32990	38601
											-4	24.02	18	23.8	20.99		-4	0.21968	0.20899	0.15632	0.22413		-4	17310	39577	26930	27861
											-3	22.27	19.5	20.29	22.71		-3	0.22215	0.23509	0.22472	0.2339		-3	27474	37404	44863	30294
											-3	23.85	20.2	24.2	20.28		-3	0.20921	0.22107	0.23024	0.20416		-3	25054	22135	32095	20328
											-3	26.99	19.6	21.48	21.78		-3	0.22301	0.23681	0.21856	0.1944		-3	24077	40762	23389	40580
											-3	21.32	20.3	27.67	23.3		-3	0.19262	0.22215	0.20737	0.17154		-3	42684	19695	24792	30693
											-3	21.07	19.8	23	25.26		-3	0.20921	0.18	0.18219	0.25609		-3	27713	43971	42677	25127
											-3	24.76	18.4	22.67	20.93		-3	0.20662	0.16923	0.18693	0.24455		-3	21063	31405	19481	22390
											-2	22.08	19.64	20.96	23.36		-2	0.18721	0.21897	0.22898	0.21881		-2	26254	24687	23903	35338
											-2	24.05	19.68	24.59	19.43		-2	0.22646	0.21807	0.19474	0.18907		-2	39986	40494	41323	29607
											-2	26.33	18.52	20.83	25.38		-2	0.22905	0.2057	0.20076	0.24433		-2	24569	20087	38401	25670
											-2	22.17	19.99	27.01	26.67		-2	0.18635	0.2247	0.22705	0.20971		-2	48620	17758	32984	26134
											-2	22.02	19.68	24.3	22.05		-2	0.19201	0.17956	0.21757	0.19107		-2	43616	16885	42379	28347
											-2	25.97	20.2	17.36	22.89		-2	0.21719	0.19279	0.20882	0.17154		-2	23035	14575	18747	26838
											-1	22.25	19.12	20.51	25.31		-1	0.19648	0.1747	0.18864	0.18464		-1	27676	35068	33700	20178
											-1	23.59	20.39	24.37	22.29		-1	0.16888	0.22885	0.17657	0.24455		-1	49731	18026	43494	36784
											-1	25.95	18.36	20	25.51		-1	0.20964	0.21826	0.22481	0.21881		-1	23188	43174	19000	22339
											-1	21.31	19.74	26.38	19.7		-1	0.20899	0.19431	0.20053	0.18907		-1	46257	35880	48731	30139
											-1	21.67	18.56	23.77	24.13		-1	0.23509	0.18721	0.231	0.24433		-1	29937	19155	42548	34833
											-1	25.33	19.43	23.15	26.26		-1	0.22107	0.2316	0.22837	0.20971		-1	42729	43566	46022	25601
											0	21.24	19.9	20.44	22.95		0	0.23681	0.23616	0.1647	0.19107		0	28676	48971	15055	44145
											0	23.56	20.23	24.39	19.54		0	0.22215	0.20583	0.18564	0.22941		0	50731	36405	13163	33100
											0	25.91	20.29	19.74	27.03		0	0.14795	0.16996	0.23182	0.22144		0	24188	29687	38548	27651
											0	20.55	20.07	25.55	21.37		0	0.21719	0.22382	0.17144	0.20333		0	49620	45494	43022	21134
											0	20.6	19.02	22.46	24.22		0	0.19648	0.17179	0.21517	0.2113		0	44616	25087	15894	23021
											0	25.1	20.08	21.76	20.3		0	0.16888	0.17755	0.204	0.1737		0	24035	41636	36434	31712
